# Supplementary material for: Modular Engineering of Saccharomyces cerevisiae for De Novo Biosynthesis of Genistein
Source: Microorganisms. 2022 Jul 12;10(7):1402. doi: 10.3390/microorganisms10071402 (PMC9319343; doi:10.3390/microorganisms10071402)
Supplement: Supplementary file 1 [file microorganisms-10-01402-s001.zip]

Archive with 1 entries (1 files):
- microorganisms-1796123-supplementary.pdf
